# Supplementary material for: Standardizing protocols for determining the cause of mortality in wildlife studies
Source: Ecol Evol. 2022 Jun 23;12(6):e9034. doi: 10.1002/ece3.9034 (PMC9219102; doi:10.1002/ece3.9034)
Supplement: Supplementary file 6 — Video S1 [file ECE3-12-e9034-s007.zip]

Archive with 2 entries (2 files):
- ECE3_9034_VideoS1.mpg
- PlaceholdeImage_VideoS1.JPG
